# Supplementary material for: Controlled Synthesis of Diphosphine-Protected Gold Cluster Cations Using Magnetron Sputtering Method
Source: Molecules. 2022 Feb 16;27(4):1330. doi: 10.3390/molecules27041330 (PMC8879177; doi:10.3390/molecules27041330)
Supplement: Supplementary file 1 [file molecules-27-01330-s001.zip]

Archive with 1 entries (1 files):
- molecules-1583856-supplementary.pdf
